# Supplementary material for: Differential Metabolic Reprogramming in Paenibacillus alvei-Primed Sorghum bicolor Seedlings in Response to Fusarium pseudograminearum Infection
Source: Metabolites. 2019 Jul 23;9(7):150. doi: 10.3390/metabo9070150 (PMC6680708; doi:10.3390/metabo9070150)
Supplement: Supplementary file 1 [file metabolites-09-00150-s001.zip]

Archive with 33 entries (30 files):
- Supplementary material/
- Supplementary material/Figure S3.tiff
- __MACOSX/
- __MACOSX/Supplementary material/
- __MACOSX/Supplementary material/._Figure S3.tiff
- Supplementary material/Figure S11.tiff
- __MACOSX/Supplementary material/._Figure S11.tiff
- Supplementary material/.DS_Store
- __MACOSX/Supplementary material/._.DS_Store
- Supplementary material/Figure S10.tiff
- __MACOSX/Supplementary material/._Figure S10.tiff
- Supplementary material/Figure S2.tiff
- __MACOSX/Supplementary material/._Figure S2.tiff
- Supplementary material/Figure S5.tiff
- __MACOSX/Supplementary material/._Figure S5.tiff
- Supplementary material/Figure S9.tiff
- __MACOSX/Supplementary material/._Figure S9.tiff
- Supplementary material/Figure S8.tiff
- __MACOSX/Supplementary material/._Figure S8.tiff
- Supplementary material/Figure S4.tiff
- __MACOSX/Supplementary material/._Figure S4.tiff
- Supplementary material/~$pplementary material.docx
- __MACOSX/Supplementary material/._~$pplementary material.docx
- Supplementary material/Figure S7.tiff
- __MACOSX/Supplementary material/._Figure S7.tiff
- Supplementary material/Supplementary material.docx
- __MACOSX/Supplementary material/._Supplementary material.docx
- Supplementary material/Figure S6.tiff
- __MACOSX/Supplementary material/._Figure S6.tiff
- Supplementary material/Figure S1.tiff
- __MACOSX/Supplementary material/._Figure S1.tiff
- Supplementary material/Figure S12.tiff
- __MACOSX/Supplementary material/._Figure S12.tiff
